# Supplementary material for: microRNA Biomarkers in Paediatric Infection Diagnostics—Bridging the Gap Between Evidence and Clinical Application: A Scoping Review
Source: Noncoding RNA. 2025 Sep 24;11(5):71. doi: 10.3390/ncrna11050071 (PMC12566583; doi:10.3390/ncrna11050071)
Supplement: Supplementary file 1 [file ncrna-11-00071-s001.zip]

Archive with 1 entries (1 files):
- ncrna-3816475-supplementary.pdf
